# Supplementary material for: Root symbionts alter herbivore-induced indirect defenses of tomato plants by enhancing predator attraction
Source: Front Physiol. 2022 Oct 21;13:1003746. doi: 10.3389/fphys.2022.1003746 (PMC9634184; doi:10.3389/fphys.2022.1003746)
Supplement: Supplementary file 1 [file Table2.XLSX]

## Sheet: AMF col
Sample ID	Intersections	Vesicles	Arbuscules	Hyphae	None	Vesicle colonization	Arbuscule colonization	Hyphae colonization	Total colonization	% Total colonization
Ri 1	Intersection 1	2	4	NO		0.5	1	0	0.375	37.5
Ri 2	Intersection 2	5	2	NO		1.25	0.5	0	0.4375	43.75
Ri 3	Intersection 3	2	3	3		0.5	0.75	0.75	0.5	50
Ri 4	Intersection 4	NO	NO	NO	1	NO	NO	0	0	0
Ri 9	Intersection 5	3	1	4		0.75	0.25	1	0.5	50
Ri 8	Intersection 6	NO	NO	5		NO	NO	1.25	0.3125	31.25
Ri 11	Intersection 7	3	2	1		0.75	0.5	0.25	0.375	37.5
Ri 13	Intersection 8	2	NO	NO		0.5	NO	0	0.125	12.5
Ri 15	Intersection 9	3	3	NO		0.75	0.75	0	0.375	37.5
Ri 17	Intersection 10	2	2	NO		0.5	0.5	0	0.25	25
Ri 19	Intersection 11	NO	NO	1		NO	NO	0.25	0.0625	6.25
Ri 20	Intersection 12	3	5	1		0.75	1.25	0.25	0.5625	56.25
Ri 22	Intersection 13	2	2	NO		0.5	0.5	0	0.25	25
Ri 24	Intersection 14	2	NO	NO		0.5	NO	0	0.125	12.5
Ri 25	Intersection 15	4	2	2		1	0.5	0.5	0.5	50
Ri 27	Intersection 16	4	3	3		1	0.75	0.75	0.625	62.5
Ri 30	Intersection 17	NO	NO	NO	1	NO	NO	0	0	0
Ri 32	Intersection 18	2	2	2		0.5	0.5	0.5	0.375	37.5
Ri 36	Intersection 19	NO	NO	NO	1	NO	NO	0	0	0
Ri 38	Intersection 20	5	NO	4		1.25	NO	1	0.5625	56.25
Ri 40	Intersection 21	7	NO	NO		1.75	NO	0	0.4375	43.75
Ri 42	Intersection 22	1	8	NO		0.25	2	0	0.5625	56.25
Ri 44	Intersection 23	3	3	2		0.75	0.75	0.5	0.5	50
Ri 45	Intersection 24	3	NO	NO		0.75	NO	0	0.1875	18.75

## Sheet: Trich col
Sample ID	Plate ID	Volume of culture plated (μL)	Dilution of original culture	Colony count	cfu/μL	cfu/mL
1	T. harzianum 2	100	10000	50	5000	5
2	T. harzianum 4	100	10000	20	2000	2
3	T. harzianum 5	100	10000	15	1500	1.5
4	T. harzianum 6	100	10000	17	1700	1.7
5	T. harzianum 12	100	10000	40	4000	4
6	T. harzianum 14	100	10000	20	2000	2
7	T. harzianum 15	100	10000	20	2000	2
8	T. harzianum 21	100	10000	18	1800	1.8
9	T. harzianum 23	100	10000	11	1100	1.1
10	T. harzianum 31	100	10000	25	2500	2.5
11	T. harzianum 35	100	10000	14	1400	1.4
12	T. harzianum 38	100	10000	10	1000	1
13	T. harzianum 40	100	10000	5	500	0.5
14	T. harzianum 42	100	10000	30	3000	3
15	T. harzianum 45	100	10000	20	2000	2
	Formula: cfu/μL = (Number of colonies X Dilution factor of the original culture)/(volume of culturer plated)
