# Supplementary material for: Root symbionts alter herbivore-induced indirect defenses of tomato plants by enhancing predator attraction
Source: Front Physiol. 2022 Oct 21;13:1003746. doi: 10.3389/fphys.2022.1003746 (PMC9634184; doi:10.3389/fphys.2022.1003746)
Supplement: Supplementary file 3 [file Table3.XLSX]

## Sheet: Sheet1
plant name	Microbe	Herbivory	Soil sample sampling	T.harzianum CFU (2021-07-23)	T.harzianum CFU (2021-11-08)
BLANK1
BLANK2
BLANK3
BLANK4
Control01	Control	+	20/5/21
Control02	Control	-	20/5/21
Control03	Control	+
Control04	Control	-	17/6/21		0
Control05	Control	+
Control06	Control	-	17/6/21		2
Control07	Control	+
Control08	Control	-	17/6/21		1
Control09	Control	+
Control10	Control	-	20/5/21
Control11	Control	+	20/5/21		1
Control12	Control	-	20/5/21
Control13	Control	+	20/5/21		3
Control14	Control	-	20/5/21
Control15	Control	+
Control16	Control	-	20/5/21
Control17	Control	+
Control18	Control	-	17/6/21
Control19	Control	+	20/5/21		0
Control20	Control	-	17/6/21		2
Control21	Control	+	20/5/21		2
Control22	Control	+
Rhizo01	Rhizo	+
Rhizo02	Rhizo	-	17/6/21		0
Rhizo03	Rhizo	+
Rhizo04	Rhizo	-	17/6/21		0
Rhizo05	Rhizo	+	20/5/21		0
Rhizo06	Rhizo	-	17/6/21		0
Rhizo07	Rhizo	+	20/5/21		0
Rhizo08	Rhizo	-	20/5/21
Rhizo09	Rhizo	+	20/5/21
Rhizo10	Rhizo	-	20/5/21
Rhizo11	Rhizo	+
Rhizo12	Rhizo	-	20/5/21
Rhizo13	Rhizo	+	20/5/21		6
Rhizo14	Rhizo	-	17/6/21		0
Rhizo15	Rhizo	+
Rhizo16	Rhizo	-	20/5/21
Rhizo17	Rhizo	+
Rhizo18	Rhizo	-	20/5/21
Rhizo19	Rhizo	+
Rhizo20	Rhizo	-	17/6/21
Rhizo21	Rhizo	+
Rhizo22	Rhizo	+	20/5/21		0
Rhizo23	Rhizo	+
Trich01	Trich	+	20/5/21	0	8
Trich02	Trich	-	17/6/21	2
Trich03	Trich	+	20/5/21	2
Trich04	Trich	-	20/5/21	5
Trich05	Trich	+	20/5/21	1
Trich06	Trich	-	20/5/21	9
Trich07	Trich	+	20/5/21	5
Trich08	Trich	-	20/5/21	4
Trich09	Trich	+	20/5/21	8
Trich10	Trich	-	20/5/21	7
Trich11	Trich	+	20/5/21	1
Trich12	Trich	-	17/6/21	3
Trich13	Trich	+	20/5/21	3
Trich14	Trich	-	17/6/21	6
Trich15	Trich	+	20/5/21	9
Trich16	Trich	-	17/6/21	10
Trich17	Trich	+	20/5/21	0	3
Trich18	Trich	-	17/6/21	8
Trich19	Trich	+	20/5/21	8
Trich20	Trich	-	20/5/21	12
Trich21	Trich	+	20/5/21	8
Trich22	Trich	+	20/5/21	11
Trich23	Trich	+	20/5/21	9
Y.Ctrl 1-1	Control	+
Y.Rhizo 1-1	Rhizo	+	21/6/21		0
Y.Ctrl 1-2	Control	+
Y.Trich 1-1	Trich	+
Y.Rhizo 1-2	Rhizo	+
Y.Trich 1-2	Trich	+
Y.Trich 2-1	Trich	very poor
Y.Ctrl 2-1	Control	+
Y.Rhizo 2-1	Rhizo	+
Y.Trich 2-2	Trich	+	21/6/21	0?
Y.Ctrl 2-2	Control	+
Y.Rhizo 2-2	Rhizo	+
Y.Ctrl 4-1	Control	+
Y.Trich 3-2	Trich	+
Y.Rhizo 3-1	Rhizo	+
Y.Trich 3-1	Trich	+
Y.BLANK	BLANK
Y.Ctrl 1-4	Control	-
Y.Ctrl 3'-1	Control	-	21/6/21		0
Y.BLANK	BLANK
Y.Ctrl 3'-3	Control	-
Y.BLANK	BLANK
Y.Ctrl 4'-2	Control	-	21/6/21		0
Y.BLANK	BLANK
Y.Ctrl 1'-2	Control	-
Y.Ctrl 1'-1	Control	+
Y.Ctrl 1'-3	Control	+
Y.Rhizo 1'-1	Rhizo	+	21/6/21		0
Y.Ctrl 1'-3	Control	+
Y.BLANK	BLANK
Y.Ctrl 1-2	Control	-
Y.Ctrl 1'-4	Control	+	21/6/21		0
Y.Ctrl 1'-4	Control	+
Y.BLANK	BLANK
Y.Ctrl 4'-4	Control	+
Y.Rhizo 4'-2	Rhizo	+
Y.Ctrl 4'-4	Control	+
Y.Ctrl 4'-2	Control	-	21/6/21		0
Y.Ctrl 3'-3	Control	+
Y.Rhizo 3'-2	Rhizo	+
Y.Rhizo 4'-1	Rhizo	+	21/6/21		0
Y.Trich 4'-1	Trich	+	21/6/21	6
Y.Trich 3'-2	Trich	medium
Y.Ctrl 3'-2	Control	medium
Y.Ctrl 3'-1	Control	-	21/6/21		0
Y.Ctrl 3'-2	Control	+
Y.Ctrl 5'-1	Control	-
Y.BLANK	BLANK
Y.Ctrl 6'-1	Control	+
Y.Trich 6'-2	Trich	+	21/6/21	21
Y.Ctrl 2'-3	Control	-
Y.BLANK	BLANK
Y.Ctrl 5'-2	Control	+
Y.Trich 5'-1	Trich	+	21/6/21	21
Y.Ctrl 5'-3	Control	+
Y.Ctrl 5'-1	Control	-
Y.Trich 6'-1	Trich	+	21/6/21	19
Y.Rhizo 1'-2	Rhizo	+
Y.Ctrl 5'-1	Control	-
Y.BLANK	BLANK
